# Supplementary material for: Comparative Analysis of In Vitro Models to Study Antibody-Dependent Enhancement of Zika Virus Infection
Source: Viruses. 2022 Dec 13;14(12):2776. doi: 10.3390/v14122776 (PMC9781448; doi:10.3390/v14122776)
Supplement: Supplementary file 1 [file viruses-14-02776-s001.zip]

Archive with 1 entries (1 files):
- viruses-2057486-supplementary.pdf
